# Supplementary material for: TBK1 activity regulates the directionality of axonal transport of signalling endosomes
Source: Life Sci Alliance. 2026 Feb 4;9(4):e202503527. doi: 10.26508/lsa.202503527 (PMC12872394; doi:10.26508/lsa.202503527)
Supplement: Supplementary file 4 [file LSA-2025-03527_TableS1.xlsx]

## Sheet: Sheet1
N1 WT														N1 S72P														N2 WT														N2 S72P
#	Kinase (ProQinase Lot #)	External Vendor Lot #	Enzyme, ng/well	Activity raw values	Kinase autophos., normalized mean n=3	Kinase autophos., SD	Substrate-BG, median of 3 singlicates	Activity values, corrected (E-H)	Activity Ratio (E-H)/F					#	Kinase (ProQinase Lot #)	External Vendor Lot #	Enzyme, ng/well	Activity raw values	Kinase autophos., normalized mean n=3	Kinase autophos., SD	Substrate-BG, median of 3 singlicates	Activity values, corrected (S-V)	Activity Ratio (S-V)/T					#	Kinase (ProQinase Lot #)	External Vendor Lot #	Enzyme, ng/well	Activity raw values	Kinase autophos., normalized mean n=3	Kinase autophos., SD	Substrate-BG, median of 3 singlicates	Activity values, corrected (AG-AJ)	Activity Ratio (AG-AJ)/AH					#	Kinase (ProQinase Lot #)	External Vendor Lot #	Enzyme, ng/well	Activity raw values	Kinase autophos., normalized mean n=3	Kinase autophos., SD	Substrate-BG, median of 3 singlicates
Serine/ Threonine Kinases														Serine/ Threonine Kinases														Serine/ Threonine Kinases														Serine/ Threonine Kinases
1	ACV-R1 (Lot001)		20	2815	1115.24	300.448	629	2186	1.96012					1	ACV-R1 (Lot001)		20	2826	1098.45	295.926	313	2513	2.28776					1	ACV-R1 (Lot001)		20	2238	1074.36	289.436	622	1616	1.50415					1	ACV-R1 (Lot001)		20	5153	1102.32	296.968	622
2	ACV-R1B (Lot001)	INV_35826	10	1231	660.14	83.2884	629	602	0.911927					2	ACV-R1B (Lot001)	INV_35826	10	1318	650.205	82.0349	313	1005	1.54567					2	ACV-R1B (Lot001)	INV_35826	10	1070	635.944	80.2357	622	448	0.704464					2	ACV-R1B (Lot001)	INV_35826	10	1428	652.494	82.3237	622
3	ACV-RL1 (Lot002)	INV_511550	20	1154	1071.83	97.1387	629	525	0.489816					3	ACV-RL1 (Lot002)	INV_511550	20	1336	1055.7	95.6768	313	1023	0.969025					3	ACV-RL1 (Lot002)	INV_511550	20	1178	1032.55	93.5783	622	556	0.538475					3	ACV-RL1 (Lot002)	INV_511550	20	1478	1059.42	96.0135	622
4	AKT1 (Lot007)		25	464	700.148	191.853	629	-165	-0.235664					4	AKT1 (Lot007)		25	469	689.611	188.966	313	156	0.226214					4	AKT1 (Lot007)		25	367	674.486	184.821	622	-255	-0.378066					4	AKT1 (Lot007)		25	668	692.038	189.631	622
5	AKT2 (Lot003)		200	4013	4904.96	1181.43	629	3384	0.689914					5	AKT2 (Lot003)		200	5195	4831.14	1163.65	313	4882	1.01053					5	AKT2 (Lot003)		200	4299	4725.18	1138.12	622	3677	0.778172					5	AKT2 (Lot003)		200	4138	4848.14	1167.74	622
6	AKT3 (Lot004)		10	580	505.749	123.642	629	-49	-0.0968861					6	AKT3 (Lot004)		10	700	498.137	121.781	313	387	0.776894					6	AKT3 (Lot004)		10	502	487.212	119.11	622	-120	-0.2463					6	AKT3 (Lot004)		10	740	499.891	122.21	622
7	AMPK-alpha1 (Lot001)		200	1863	2951.25	544.54	629	1234	0.418128					7	AMPK-alpha1 (Lot001)		200	1846	2906.84	536.345	313	1533	0.527378					7	AMPK-alpha1 (Lot001)		200	2077	2843.08	524.581	622	1455	0.511769					7	AMPK-alpha1 (Lot001)		200	1601	2917.07	538.233	622
8	ARK5 (Lot002)		100	6157	9977.17	2316.85	629	5528	0.554065					8	ARK5 (Lot002)		100	4838	9827.01	2281.98	313	4525	0.460466					8	ARK5 (Lot002)		100	6320	9611.47	2231.93	622	5698	0.592833					8	ARK5 (Lot002)		100	5709	9861.6	2290.01	622
9	ASK1 (Lot001)	INV_666419	2	656	591.734	17.3081	629	27	0.0456286					9	ASK1 (Lot001)	INV_666419	2	992	582.828	17.0476	313	679	1.16501					9	ASK1 (Lot001)	INV_666419	2	698	570.045	16.6737	622	76	0.133323					9	ASK1 (Lot001)	INV_666419	2	731	584.879	17.1076	622
10	Aurora-A (Lot004)		50	2409	4725.08	1576.96	629	1780	0.376713					10	Aurora-A (Lot004)		50	1994	4653.97	1553.22	313	1681	0.361197					10	Aurora-A (Lot004)		50	2411	4551.89	1519.16	622	1789	0.393023					10	Aurora-A (Lot004)		50	1684	4670.35	1558.69	622
11	Aurora-B (Lot008)		100	1695	2261.26	490.263	629	1066	0.471418					11	Aurora-B (Lot008)		100	1342	2227.23	482.884	313	1029	0.462009					11	Aurora-B (Lot008)		100	1618	2178.38	472.293	622	996	0.45722					11	Aurora-B (Lot008)		100	1281	2235.07	484.584	622
12	Aurora-C (Lot009)		100	879	1408.45	146.236	629	250	0.177501					12	Aurora-C (Lot009)		100	960	1387.25	144.035	313	647	0.466391					12	Aurora-C (Lot009)		100	887	1356.82	140.876	622	265	0.195309					12	Aurora-C (Lot009)		100	983	1392.13	144.542	622
13	B-RAF VE (Lot002)		25	536	483.245	67.1557	629	-93	-0.192449					13	B-RAF VE (Lot002)		25	581	475.973	66.145	313	268	0.563058					13	B-RAF VE (Lot002)		25	412	465.533	64.6942	622	-210	-0.451096					13	B-RAF VE (Lot002)		25	607	477.648	66.3778	622
14	B-RAF wt (Lot001)		25	782	618.238	75.0826	629	153	0.247477					14	B-RAF wt (Lot001)		25	1065	608.934	73.9526	313	752	1.23495					14	B-RAF wt (Lot001)		25	532	595.578	72.3306	622	-90	-0.151114					14	B-RAF wt (Lot001)		25	842	611.077	74.2129	622
15	BRSK1 (Lot001)	INV_36097	3	286	544.958	51.9847	629	-343	-0.629406					15	BRSK1 (Lot001)	INV_36097	3	514	536.756	51.2023	313	201	0.374472					15	BRSK1 (Lot001)	INV_36097	3	430	524.984	50.0793	622	-192	-0.365726					15	BRSK1 (Lot001)	INV_36097	3	382	538.646	51.3825	622
16	CAMK1D (Lot001)	INV_33214	100	3701	2673.72	472.784	629	3072	1.14896					16	CAMK1D (Lot001)	INV_33214	100	4721	2633.49	465.668	313	4408	1.67383					16	CAMK1D (Lot001)	INV_33214	100	4213	2575.72	455.455	622	3591	1.39417					16	CAMK1D (Lot001)	INV_33214	100	4639	2642.75	467.307	622
17	CAMK2A (Lot001)	INV_28192	2	764	499.323	104.235	629	135	0.270366					17	CAMK2A (Lot001)	INV_28192	2	833	491.808	102.666	313	520	1.05732					17	CAMK2A (Lot001)	INV_28192	2	740	481.021	100.414	622	118	0.245312					17	CAMK2A (Lot001)	INV_28192	2	1020	493.539	103.027	622
18	CAMK2B (Lot001)	INV_35330	100	552	496.822	37.5926	629	-77	-0.154985					18	CAMK2B (Lot001)	INV_35330	100	552	489.345	37.0268	313	239	0.488408					18	CAMK2B (Lot001)	INV_35330	100	784	478.612	36.2147	622	162	0.338479					18	CAMK2B (Lot001)	INV_35330	100	981	491.067	37.1571	622
19	CAMK2D (Lot001)	INV_31647	1	2248	803.043	31.9948	629	1619	2.01608					19	CAMK2D (Lot001)	INV_31647	1	2192	790.957	31.5133	313	1879	2.3756					19	CAMK2D (Lot001)	INV_31647	1	2075	773.609	30.8221	622	1453	1.87821					19	CAMK2D (Lot001)	INV_31647	1	3269	793.741	31.6242	622
20	CAMK4 (Lot001)	INV_35391	75	2288	2544.11	443.516	629	1659	0.652094					20	CAMK4 (Lot001)	INV_35391	75	3313	2505.82	436.841	313	3000	1.19721					20	CAMK4 (Lot001)	INV_35391	75	2235	2450.86	427.26	622	1613	0.658135					20	CAMK4 (Lot001)	INV_35391	75	3038	2514.64	438.379	622
21	CAMKK2 (Lot001)	INV_35319	10	1340	1043.4	187.704	629	711	0.681425					21	CAMKK2 (Lot001)	INV_35319	10	1555	1027.7	184.879	313	1242	1.20853					21	CAMKK2 (Lot001)	INV_35319	10	1583	1005.16	180.824	622	961	0.956069					21	CAMKK2 (Lot001)	INV_35319	10	1521	1031.32	185.53	622
22	CDC42BPA (Lot001)	INV_36844	10	334	392.539	29.9629	629	-295	-0.751518					22	CDC42BPA (Lot001)	INV_36844	10	818	386.631	29.5119	313	505	1.30616					22	CDC42BPA (Lot001)	INV_36844	10	358	378.151	28.8646	622	-264	-0.698134					22	CDC42BPA (Lot001)	INV_36844	10	358	387.992	29.6158	622
23	CDC42BPB (Lot001)		25	1381	718.418	7.95961	629	752	1.04674					23	CDC42BPB (Lot001)		25	1473	707.606	7.83982	313	1160	1.63933					23	CDC42BPB (Lot001)		25	987	692.086	7.66787	622	365	0.527391					23	CDC42BPB (Lot001)		25	1617	710.097	7.86742	622
24	CDK1/CycA (Lot005)		15	497	426.495	98.2	629	-132	-0.3095					24	CDK1/CycA (Lot005)		15	580	420.076	96.7221	313	267	0.6356					24	CDK1/CycA (Lot005)		15	468	410.862	94.6007	622	-154	-0.374822					24	CDK1/CycA (Lot005)		15	545	421.554	97.0626	622
25	CDK1/CycE (Lot001)		50	669	609.094	201.564	629	40	0.0656713					25	CDK1/CycE (Lot001)		50	601	599.927	198.531	313	288	0.480058					25	CDK1/CycE (Lot001)		50	478	586.769	194.176	622	-144	-0.245412					25	CDK1/CycE (Lot001)		50	749	602.039	199.229	622
26	CDK1CycB1 (Lot025)		25	787	952.378	224.599	629	158	0.1659					26	CDK1CycB1 (Lot025)		25	709	938.045	221.218	313	396	0.422154					26	CDK1CycB1 (Lot025)		25	672	917.471	216.366	622	50	0.0544976					26	CDK1CycB1 (Lot025)		25	975	941.347	221.997	622
27	CDK2/CycA (Lot005)		50	1141	968.13	159.24	629	512	0.528855					27	CDK2/CycA (Lot005)		50	888	953.559	156.844	313	575	0.603004					27	CDK2/CycA (Lot005)		50	668	932.645	153.404	622	46	0.0493221					27	CDK2/CycA (Lot005)		50	1016	956.916	157.396	622
28	CDK2/CycE (Lot009)		10	256	427.156	74.3176	629	-373	-0.873217					28	CDK2/CycE (Lot009)		10	466	420.727	73.1991	313	153	0.363656					28	CDK2/CycE (Lot009)		10	427	411.499	71.5936	622	-195	-0.473877					28	CDK2/CycE (Lot009)		10	553	422.208	73.4568	622
29	CDK3/CycE (Lot001)		10	424	456.998	63.087	629	-205	-0.44858					29	CDK3/CycE (Lot001)		10	403	450.12	62.1375	313	90	0.199947					29	CDK3/CycE (Lot001)		10	532	440.247	60.7747	622	-90	-0.204431					29	CDK3/CycE (Lot001)		10	617	451.704	62.3563	622
30	CDK4/CycD1 (Lot007)		25	337	377.384	44.4187	629	-292	-0.773747					30	CDK4/CycD1 (Lot007)		25	463	371.705	43.7502	313	150	0.403546					30	CDK4/CycD1 (Lot007)		25	349	363.552	42.7906	622	-273	-0.750924					30	CDK4/CycD1 (Lot007)		25	490	373.013	43.9042	622
31	CDK4/CycD3 (Lot001)		10	444	401.744	48.9015	629	-185	-0.460492					31	CDK4/CycD3 (Lot001)		10	475	395.698	48.1656	313	162	0.409403					31	CDK4/CycD3 (Lot001)		10	292	387.019	47.1091	622	-330	-0.852671					31	CDK4/CycD3 (Lot001)		10	456	397.091	48.3351	622
32	CDK5/p25NCK (Lot001)		15	422	636.681	148.725	629	-207	-0.325123					32	CDK5/p25NCK (Lot001)		15	555	627.099	146.487	313	242	0.385904					32	CDK5/p25NCK (Lot001)		15	539	613.345	143.274	622	-83	-0.135324					32	CDK5/p25NCK (Lot001)		15	635	629.306	147.002	622
33	CDK5/p35NCK (Lot001)		15	969	997.458	149.776	629	340	0.340866					33	CDK5/p35NCK (Lot001)		15	839	982.447	147.522	313	526	0.535398					33	CDK5/p35NCK (Lot001)		15	941	960.899	144.286	622	319	0.331981					33	CDK5/p35NCK (Lot001)		15	928	985.905	148.041	622
34	CDK6/CycD1 (Lot004)		200	478	376.169	138.433	629	-151	-0.401415					34	CDK6/CycD1 (Lot004)		200	456	370.508	136.35	313	143	0.385957					34	CDK6/CycD1 (Lot004)		200	317	362.381	133.359	622	-305	-0.841655					34	CDK6/CycD1 (Lot004)		200	542	371.812	136.83	622
35	CDK7CycH (Lot002)		50	557	565.627	145.144	629	-72	-0.127292					35	CDK7CycH (Lot002)		50	433	557.115	142.959	313	120	0.215396					35	CDK7CycH (Lot002)		50	346	544.895	139.824	622	-276	-0.506519					35	CDK7CycH (Lot002)		50	803	559.076	143.463	622
36	CDK8/CycC (Lot002)		50	427	423.726	63.657	629	-202	-0.476724					36	CDK8/CycC (Lot002)		50	466	417.349	62.6989	313	153	0.3666					36	CDK8/CycC (Lot002)		50	418	408.195	61.3237	622	-204	-0.499761					36	CDK8/CycC (Lot002)		50	454	418.818	62.9196	622
37	CDK9/CycT (Lot004)		15	837	929.608	74.3096	629	208	0.22375					37	CDK9/CycT (Lot004)		15	1195	915.618	73.1913	313	882	0.963284					37	CDK9/CycT (Lot004)		15	981	895.535	71.586	622	359	0.400878					37	CDK9/CycT (Lot004)		15	1080	918.84	73.4489	622
38	CHK1 (Lot002)		50	6334	6062.01	1112.55	629	5705	0.941107					38	CHK1 (Lot002)		50	6584	5970.78	1095.81	313	6271	1.05028					38	CHK1 (Lot002)		50	5645	5839.82	1071.77	622	5023	0.860129					38	CHK1 (Lot002)		50	6146	5991.79	1099.66	622
39	CHK2 (Lot002)	INV_31541	10	490	567.201	67.3998	629	-139	-0.245063					39	CHK2 (Lot002)	INV_31541	10	902	558.664	66.3855	313	589	1.0543					39	CHK2 (Lot002)	INV_31541	10	770	546.411	64.9294	622	148	0.270858					39	CHK2 (Lot002)	INV_31541	10	653	560.631	66.6191	622
40	CK1-alpha1 (Lot001)		100	4656	3901.22	239.654	629	4027	1.03224					40	CK1-alpha1 (Lot001)		100	4797	3842.51	236.047	313	4484	1.16695					40	CK1-alpha1 (Lot001)		100	5056	3758.23	230.87	622	4434	1.17981					40	CK1-alpha1 (Lot001)		100	5301	3856.03	236.878	622
41	CK1-delta (Lot001)	INV_33225	5	999	696.281	109.472	629	370	0.531395					41	CK1-delta (Lot001)	INV_33225	5	1170	685.802	107.824	313	857	1.24963					41	CK1-delta (Lot001)	INV_33225	5	1131	670.76	105.46	622	509	0.75884					41	CK1-delta (Lot001)	INV_33225	5	1248	688.216	108.204	622
42	CK1-epsilon (Lot001)	INV_31778	2.5	578	479.251	43.0821	629	-51	-0.106416					42	CK1-epsilon (Lot001)	INV_31778	2.5	463	472.038	42.4338	313	150	0.317771					42	CK1-epsilon (Lot001)	INV_31778	2.5	921	461.685	41.5031	622	299	0.647628					42	CK1-epsilon (Lot001)	INV_31778	2.5	950	473.7	42.5831	622
43	CK1-gamma1 (Lot001)	INV_34360	5	598	522.379	66.2985	629	-31	-0.0593439					43	CK1-gamma1 (Lot001)	INV_34360	5	675	514.517	65.3007	313	362	0.703573					43	CK1-gamma1 (Lot001)	INV_34360	5	740	503.232	63.8684	622	118	0.234484					43	CK1-gamma1 (Lot001)	INV_34360	5	728	516.328	65.5305	622
44	CK1-gamma2 (Lot001)	INV_31770	10	354	507.315	87.9488	629	-275	-0.542069					44	CK1-gamma2 (Lot001)	INV_31770	10	626	499.68	86.6252	313	313	0.6264					44	CK1-gamma2 (Lot001)	INV_31770	10	611	488.721	84.7252	622	-11	-0.0225077					44	CK1-gamma2 (Lot001)	INV_31770	10	811	501.439	86.9301	622
45	CK1-gamma3 (Lot001)	INV_34380	5	598	531.599	66.1009	629	-31	-0.0583147					45	CK1-gamma3 (Lot001)	INV_34380	5	533	523.598	65.1061	313	220	0.42017					45	CK1-gamma3 (Lot001)	INV_34380	5	527	512.114	63.6781	622	-95	-0.185506					45	CK1-gamma3 (Lot001)	INV_34380	5	610	525.441	65.3352	622
46	CK2-alpha1 (Lot003)		20	1195	869.216	92.3985	629	566	0.651161					46	CK2-alpha1 (Lot003)		20	1519	856.135	91.0079	313	1206	1.40866					46	CK2-alpha1 (Lot003)		20	1664	837.357	89.0119	622	1042	1.24439					46	CK2-alpha1 (Lot003)		20	1874	859.148	91.3283	622
47	CK2-alpha2 (Lot001)		50	561	572.899	226.936	629	-68	-0.118695					47	CK2-alpha2 (Lot001)		50	694	564.276	223.521	313	381	0.675201					47	CK2-alpha2 (Lot001)		50	808	551.9	218.618	622	186	0.337017					47	CK2-alpha2 (Lot001)		50	1241	566.263	224.308	622
48	CLK1 (Lot001)		400	5817	9046.8	1215.21	629	5188	0.573463					48	CLK1 (Lot001)		400	5475	8910.64	1196.92	313	5162	0.579307					48	CLK1 (Lot001)		400	6352	8715.21	1170.67	622	5730	0.657472					48	CLK1 (Lot001)		400	6005	8942.01	1201.13	622
49	CLK2 (Lot001)	INV_271879	2	379	261.801	10.5708	629	-250	-0.954924					49	CLK2 (Lot001)	INV_271879	2	657	257.861	10.4117	313	344	1.33405					49	CLK2 (Lot001)	INV_271879	2	478	252.205	10.1834	622	-144	-0.570964					49	CLK2 (Lot001)	INV_271879	2	552	258.768	10.4484	622
50	CLK3 (Lot002)		10	1267	555.267	47.9326	629	638	1.149					50	CLK3 (Lot002)		10	1116	546.91	47.2112	313	803	1.46825					50	CLK3 (Lot002)		10	1022	534.915	46.1757	622	400	0.747782					50	CLK3 (Lot002)		10	1329	548.835	47.3774	622
51	COT (Lot018)		300	3233	3442.63	547.165	629	2604	0.756399					51	COT (Lot018)		300	3360	3390.82	538.93	313	3047	0.898604					51	COT (Lot018)		300	2719	3316.44	527.11	622	2097	0.632304					51	COT (Lot018)		300	2502	3402.75	540.827	622
52	DAPK1 (Lot002)		40	1019	1536.99	95.3562	629	390	0.253742					52	DAPK1 (Lot002)		40	940	1513.86	93.9211	313	627	0.414173					52	DAPK1 (Lot002)		40	1273	1480.66	91.8611	622	651	0.43967					52	DAPK1 (Lot002)		40	921	1519.19	94.2517	622
53	DAPK2 (Lot001 +CaM)	INV_32159	10	1125	724.294	288.138	629	496	0.684804					53	DAPK2 (Lot001 +CaM)	INV_32159	10	1178	713.394	283.802	313	865	1.21251					53	DAPK2 (Lot001 +CaM)	INV_32159	10	476	697.747	277.577	622	-146	-0.209245					53	DAPK2 (Lot001 +CaM)	INV_32159	10	607	715.905	284.801	622
54	DAPK3 (Lot001)	INV_33763	10	943	815.386	112.458	629	314	0.385094					54	DAPK3 (Lot001)	INV_33763	10	852	803.114	110.765	313	539	0.671137					54	DAPK3 (Lot001)	INV_33763	10	824	785.5	108.336	622	202	0.257161					54	DAPK3 (Lot001)	INV_33763	10	795	805.941	111.155	622
55	DCAMKL2 (Lot001)	INV_35320	20	1295	742.713	114.175	629	666	0.896712					55	DCAMKL2 (Lot001)	INV_35320	20	1075	731.535	112.456	313	762	1.04164					55	DCAMKL2 (Lot001)	INV_35320	20	815	715.491	109.99	622	193	0.269745					55	DCAMKL2 (Lot001)	INV_35320	20	1046	734.11	112.852	622
56	DMPK (Lot001)	INV_34024	80	717	543.539	42.4339	629	88	0.161902					56	DMPK (Lot001)	INV_34024	80	990	535.359	41.7953	313	677	1.26457					56	DMPK (Lot001)	INV_34024	80	1000	523.617	40.8786	622	378	0.721902					56	DMPK (Lot001)	INV_34024	80	896	537.244	41.9424	622
57	DYRK1A (Lot002)	INV_38993	10	880	770.075	100.139	629	251	0.325942					57	DYRK1A (Lot002)	INV_38993	10	1049	758.486	98.6319	313	736	0.970355					57	DYRK1A (Lot002)	INV_38993	10	1090	741.85	96.4686	622	468	0.630856					57	DYRK1A (Lot002)	INV_38993	10	1101	761.155	98.9791	622
58	DYRK1B (Lot001)	INV_450178	2	493	395.13	110.647	629	-136	-0.344191					58	DYRK1B (Lot001)	INV_450178	2	459	389.183	108.982	313	146	0.375145					58	DYRK1B (Lot001)	INV_450178	2	228	380.647	106.591	622	-394	-1.03508					58	DYRK1B (Lot001)	INV_450178	2	567	390.553	109.365	622
59	DYRK3 (Lot001)	INV_290370	3	1127	505.037	289.426	629	498	0.986066					59	DYRK3 (Lot001)	INV_290370	3	1247	497.436	285.07	313	934	1.87763					59	DYRK3 (Lot001)	INV_290370	3	1225	486.526	278.818	622	603	1.2394					59	DYRK3 (Lot001)	INV_290370	3	1734	499.187	286.074	622
60	EIF2AK2 (Lot001)	INV_374655	10	895	479.954	157.28	629	266	0.55422					60	EIF2AK2 (Lot001)	INV_374655	10	1083	472.73	154.913	313	770	1.62884					60	EIF2AK2 (Lot001)	INV_374655	10	864	462.362	151.515	622	242	0.5234					60	EIF2AK2 (Lot001)	INV_374655	10	1188	474.394	155.458	622
61	EIF2AK3 (Lot001)	INV_390343Z2C	20	1527	1512.66	247.41	629	898	0.593657					61	EIF2AK3 (Lot001)	INV_390343Z2C	20	1705	1489.89	243.686	313	1392	0.934295					61	EIF2AK3 (Lot001)	INV_390343Z2C	20	1856	1457.22	238.341	622	1234	0.846821					61	EIF2AK3 (Lot001)	INV_390343Z2C	20	1535	1495.14	244.544	622
62	ERK1 (Lot002)		20	448	487.15	24.9508	629	-181	-0.371549					62	ERK1 (Lot002)		20	416	479.818	24.5753	313	103	0.214665					62	ERK1 (Lot002)		20	303	469.294	24.0363	622	-319	-0.679744					62	ERK1 (Lot002)		20	564	481.507	24.6618	622
63	ERK2 (Lot004)		10	367	400.003	40.0573	629	-262	-0.654995					63	ERK2 (Lot004)		10	404	393.983	39.4545	313	91	0.230974					63	ERK2 (Lot004)		10	299	385.342	38.5891	622	-323	-0.838216					63	ERK2 (Lot004)		10	496	395.37	39.5933	622
64	GRK2 (Lot001)	INV_31090	50	652	498.743	62.8007	629	23	0.0461159					64	GRK2 (Lot001)	INV_31090	50	1065	491.237	61.8556	313	752	1.53083					64	GRK2 (Lot001)	INV_31090	50	833	480.463	60.4989	622	211	0.43916					64	GRK2 (Lot001)	INV_31090	50	1112	492.966	62.0733	622
65	GRK3 (Lot001)	INV_34008	10	281	606.822	138.682	629	-348	-0.573479					65	GRK3 (Lot001)	INV_34008	10	516	597.69	136.595	313	203	0.339641					65	GRK3 (Lot001)	INV_34008	10	303	584.58	133.599	622	-319	-0.545691					65	GRK3 (Lot001)	INV_34008	10	394	599.793	137.075	622
66	GRK4 (Lot002)	INV_401163	5	733	467.335	65.3496	629	104	0.222538					66	GRK4 (Lot002)	INV_401163	5	714	460.302	64.3661	313	401	0.871168					66	GRK4 (Lot002)	INV_401163	5	648	450.206	62.9544	622	26	0.0577514					66	GRK4 (Lot002)	INV_401163	5	720	461.922	64.5927	622
67	GRK5 (Lot001)	INV_38284	5	592	450.976	32.8256	629	-37	-0.0820442					67	GRK5 (Lot001)	INV_38284	5	564	444.189	32.3316	313	251	0.565074					67	GRK5 (Lot001)	INV_38284	5	481	434.447	31.6225	622	-141	-0.324551					67	GRK5 (Lot001)	INV_38284	5	616	445.753	32.4454	622
68	GRK6 (Lot002)	INV_37437	15	499	629.865	69.9271	629	-130	-0.206393					68	GRK6 (Lot002)	INV_37437	15	644	620.385	68.8747	313	331	0.533539					68	GRK6 (Lot002)	INV_37437	15	740	606.778	67.3641	622	118	0.19447					68	GRK6 (Lot002)	INV_37437	15	808	622.569	69.1171	622
69	GRK7 (Lot001)	INV_34013	5	360	420.187	38.7668	629	-269	-0.640191					69	GRK7 (Lot001)	INV_34013	5	524	413.863	38.1834	313	211	0.50983					69	GRK7 (Lot001)	INV_34013	5	342	404.786	37.3459	622	-280	-0.691723					69	GRK7 (Lot001)	INV_34013	5	456	415.32	38.3178	622
70	GSK3-alpha (Lot001)	INV_29135	50	2835	2885.59	751.676	629	2206	0.764488					70	GSK3-alpha (Lot001)	INV_29135	50	2822	2842.16	740.363	313	2509	0.882779					70	GSK3-alpha (Lot001)	INV_29135	50	3555	2779.82	724.125	622	2933	1.0551					70	GSK3-alpha (Lot001)	INV_29135	50	3619	2852.17	742.969	622
71	GSK3-beta (Lot003)		50	466	608.129	67.3687	629	-163	-0.268035					71	GSK3-beta (Lot003)		50	592	598.976	66.3548	313	279	0.465795					71	GSK3-beta (Lot003)		50	620	585.839	64.8995	622	-2	-0.00341391					71	GSK3-beta (Lot003)		50	768	601.085	66.5884	622
72	HIPK1 (Lot001)	INV_37497	20	567	489.532	237.991	629	-62	-0.126652					72	HIPK1 (Lot001)	INV_37497	20	999	482.165	234.409	313	686	1.42275					72	HIPK1 (Lot001)	INV_37497	20	683	471.589	229.268	622	61	0.12935					72	HIPK1 (Lot001)	INV_37497	20	729	483.862	235.234	622
73	HIPK3 (Lot001)	INV_35332	20	316	417.39	80.3268	629	-313	-0.749897					73	HIPK3 (Lot001)	INV_35332	20	576	411.109	79.1179	313	263	0.639733					73	HIPK3 (Lot001)	INV_35332	20	353	402.092	77.3826	622	-269	-0.669001					73	HIPK3 (Lot001)	INV_35332	20	375	412.556	79.3964	622
74	HRI (Lot001)		80	2441	2777.4	77.823	629	1812	0.652409					74	HRI (Lot001)		80	2063	2735.6	76.6518	313	1750	0.639714					74	HRI (Lot001)		80	1893	2675.6	74.9706	622	1271	0.475034					74	HRI (Lot001)		80	2245	2745.23	76.9216	622
75	IKK-alpha (Lot003)	INV_447027	50	1480	1476.35	42.7848	629	851	0.57642					75	IKK-alpha (Lot003)	INV_447027	50	1878	1454.14	42.1409	313	1565	1.07624					75	IKK-alpha (Lot003)	INV_447027	50	1499	1422.24	41.2166	622	877	0.616632					75	IKK-alpha (Lot003)	INV_447027	50	1470	1459.25	42.2893	622
76	IKK-beta (Lot005)		100	5109	8835.32	3254.83	629	4480	0.507056					76	IKK-beta (Lot005)		100	4447	8702.35	3205.85	313	4134	0.475044					76	IKK-beta (Lot005)		100	5281	8511.48	3135.53	622	4659	0.547379					76	IKK-beta (Lot005)		100	4504	8732.98	3217.13	622
77	IKK-epsilon (Lot007)		20	2332	901.665	300.904	629	1703	1.88873					77	IKK-epsilon (Lot007)		20	1214	888.095	296.375	313	901	1.01453					77	IKK-epsilon (Lot007)		20	2503	868.616	289.875	622	1881	2.16551					77	IKK-epsilon (Lot007)		20	1235	891.221	297.418	622
78	IRAK1 (Lot002)	INV_472069	20	1602	2389.95	351.464	629	973	0.407121					78	IRAK1 (Lot002)	INV_472069	20	2364	2353.98	346.175	313	2051	0.871289					78	IRAK1 (Lot002)	INV_472069	20	2082	2302.35	338.582	622	1460	0.634134					78	IRAK1 (Lot002)	INV_472069	20	2103	2362.27	347.393	622
79	IRAK4 (Lot006)		10	1769	520.443	91.7847	629	1140	2.19044					79	IRAK4 (Lot006)		10	3658	512.611	90.4033	313	3345	6.52542					79	IRAK4 (Lot006)		10	852	501.368	88.4205	622	230	0.458745					79	IRAK4 (Lot006)		10	2129	514.415	90.7216	622
80	JNK1 (Lot005)		5	259	475.86	57.7172	629	-370	-0.777539					80	JNK1 (Lot005)		5	438	468.699	56.8486	313	125	0.266696					80	JNK1 (Lot005)		5	313	458.419	55.6017	622	-309	-0.674056					80	JNK1 (Lot005)		5	328	470.349	57.0487	622
81	JNK2 (Lot003)		5	542	607.366	138.197	629	-87	-0.143242					81	JNK2 (Lot003)		5	545	598.225	136.117	313	232	0.387814					81	JNK2 (Lot003)		5	702	585.104	133.132	622	80	0.136728					81	JNK2 (Lot003)		5	692	600.331	136.596	622
82	JNK3 (Lot001)		5	509	392.658	59.5614	629	-120	-0.30561					82	JNK3 (Lot001)		5	422	386.748	58.665	313	109	0.281837					82	JNK3 (Lot001)		5	240	378.266	57.3783	622	-382	-1.00987					82	JNK3 (Lot001)		5	496	388.11	58.8715	622
83	LIMK1 (Lot001)	INV_367810	50	1256	1074.37	318.553	629	627	0.583596					83	LIMK1 (Lot001)	INV_367810	50	1444	1058.2	313.759	313	1131	1.06879					83	LIMK1 (Lot001)	INV_367810	50	895	1034.99	306.877	622	273	0.26377					83	LIMK1 (Lot001)	INV_367810	50	1336	1061.93	314.863	622
84	LRRK2 G2019S (Lot001)	INV_513572	5	916	596.644	72.1579	629	287	0.481024					84	LRRK2 G2019S (Lot001)	INV_513572	5	1296	587.665	71.072	313	983	1.67272					84	LRRK2 G2019S (Lot001)	INV_513572	5	796	574.775	69.5131	622	174	0.302727					84	LRRK2 G2019S (Lot001)	INV_513572	5	1228	589.733	71.3221	622
85	MAP4K2 (Lot001)	INV_35217	4	648	569.82	106.121	629	19	0.0333438					85	MAP4K2 (Lot001)	INV_35217	4	1089	561.245	104.524	313	776	1.38264					85	MAP4K2 (Lot001)	INV_35217	4	700	548.935	102.231	622	78	0.142093					85	MAP4K2 (Lot001)	INV_35217	4	950	563.22	104.891	622
86	MAP4K4 (Lot001)	INV_33761	5	861	414.999	177.368	629	232	0.559037					86	MAP4K4 (Lot001)	INV_33761	5	1586	408.753	174.699	313	1273	3.11435					86	MAP4K4 (Lot001)	INV_33761	5	990	399.788	170.867	622	368	0.920487					86	MAP4K4 (Lot001)	INV_33761	5	1392	410.192	175.314	622
87	MAP4K5 (Lot001)	INV_33456	3	438	460.098	32.4936	629	-191	-0.415129					87	MAP4K5 (Lot001)	INV_33456	3	827	453.174	32.0045	313	514	1.13422					87	MAP4K5 (Lot001)	INV_33456	3	824	443.234	31.3026	622	202	0.455741					87	MAP4K5 (Lot001)	INV_33456	3	654	454.769	32.1172	622
88	MAPKAPK3 (Lot001)		10	290	427.634	57.3569	629	-339	-0.792734					88	MAPKAPK3 (Lot001)		10	413	421.198	56.4937	313	100	0.237418					88	MAPKAPK3 (Lot001)		10	308	411.96	55.2546	622	-314	-0.76221					88	MAPKAPK3 (Lot001)		10	632	422.681	56.6926	622
89	MAPKAPK5 (Lot005)		20	361	368.66	104.538	629	-268	-0.726956					89	MAPKAPK5 (Lot005)		20	354	363.112	102.964	313	41	0.112913					89	MAPKAPK5 (Lot005)		20	385	355.148	100.706	622	-237	-0.667328					89	MAPKAPK5 (Lot005)		20	537	364.39	103.327	622
90	MARK1 (Lot001)		100	4720	5184.42	2041.13	629	4091	0.789095					90	MARK1 (Lot001)		100	4524	5106.39	2010.41	313	4211	0.824653					90	MARK1 (Lot001)		100	4363	4994.39	1966.32	622	3741	0.74904					90	MARK1 (Lot001)		100	4591	5124.37	2017.49	622
91	MARK2 (Lot002)	INV_503177	5	924	570.164	88.9276	629	295	0.517395					91	MARK2 (Lot002)	INV_503177	5	1404	561.583	87.5892	313	1091	1.94272					91	MARK2 (Lot002)	INV_503177	5	1568	549.266	85.6681	622	946	1.7223					91	MARK2 (Lot002)	INV_503177	5	1234	563.56	87.8975	622
92	MARK3 (Lot001)		100	6050	3613	228.777	629	5421	1.50041					92	MARK3 (Lot001)		100	7933	3558.63	225.334	313	7620	2.14128					92	MARK3 (Lot001)		100	7178	3480.57	220.392	622	6556	1.8836					92	MARK3 (Lot001)		100	7840	3571.15	226.127	622
93	MEK1 wt (Lot002)		50	495	550.06	80.6546	629	-134	-0.24361					93	MEK1 wt (Lot002)		50	391	541.782	79.4407	313	78	0.143969					93	MEK1 wt (Lot002)		50	802	529.899	77.6983	622	180	0.339687					93	MEK1 wt (Lot002)		50	557	543.689	79.7203	622
94	MELK (Lot001)		100	454	432.294	35.9924	629	-175	-0.404817					94	MELK (Lot001)		100	523	425.788	35.4507	313	210	0.493203					94	MELK (Lot001)		100	416	416.45	34.6732	622	-206	-0.494658					94	MELK (Lot001)		100	783	427.287	35.5755	622
95	MINK1 (Lot002)		10	965	570.522	119.647	629	336	0.588934					95	MINK1 (Lot002)		10	1191	561.936	117.846	313	878	1.56246					95	MINK1 (Lot002)		10	764	549.611	115.261	622	142	0.258365					95	MINK1 (Lot002)		10	1100	563.914	118.261	622
96	MKK6SDTD (Lot001)		50	670	471.964	74.1881	629	41	0.0868711					96	MKK6SDTD (Lot001)		50	388	464.861	73.0715	313	75	0.161339					96	MKK6SDTD (Lot001)		50	459	454.665	71.4689	622	-163	-0.358506					96	MKK6SDTD (Lot001)		50	629	466.497	73.3287	622
97	MST1 (Lot002)		5	6627	1030.09	43.7017	629	5998	5.82278					97	MST1 (Lot002)		5	6189	1014.59	43.044	313	5876	5.7915					97	MST1 (Lot002)		5	4234	992.336	42.0999	622	3612	3.63989					97	MST1 (Lot002)		5	6307	1018.16	43.1955	622
98	MST2 (Lot003)		10	11587	1199.02	291.089	629	10958	9.13914					98	MST2 (Lot003)		10	12165	1180.97	286.709	313	11852	10.0358					98	MST2 (Lot003)		10	11172	1155.07	280.42	622	10550	9.13364					98	MST2 (Lot003)		10	14892	1185.13	287.718	622
99	MST3 (Lot001)	INV_32932	20	1179	1086.08	112.046	629	550	0.506406					99	MST3 (Lot001)	INV_32932	20	2282	1069.74	110.36	313	1969	1.84064					99	MST3 (Lot001)	INV_32932	20	2104	1046.28	107.939	622	1482	1.41645					99	MST3 (Lot001)	INV_32932	20	1529	1073.5	110.748	622
100	MST4 (Lot001)		100	3508	3733.34	1426.07	629	2879	0.771159					100	MST4 (Lot001)		100	4094	3677.15	1404.61	313	3781	1.02824					100	MST4 (Lot001)		100	3241	3596.5	1373.8	622	2619	0.728207					100	MST4 (Lot001)		100	3145	3690.1	1409.55	622
101	mTOR	INV_533404	20	1066	800.651	123.628	629	437	0.545806					101	mTOR	INV_533404	20	1627	788.602	121.767	313	1314	1.66624					101	mTOR	INV_533404	20	1019	771.305	119.096	622	397	0.514712					101	mTOR	INV_533404	20	1241	791.377	122.196	622
102	MYLK2 (Lot001)		2.5	721	499.805	396.441	629	92	0.184072					102	MYLK2 (Lot001)		2.5	419	492.283	390.475	313	106	0.215323					102	MYLK2 (Lot001)		2.5	410	481.486	381.91	622	-212	-0.440303					102	MYLK2 (Lot001)		2.5	526	494.016	391.849	622
103	NEK1 (Lot001)	INV_35267	5	5195	1152.98	142.452	629	4566	3.96016					103	NEK1 (Lot001)	INV_35267	5	5067	1135.63	140.308	313	4754	4.18622					103	NEK1 (Lot001)	INV_35267	5	4242	1110.72	137.231	622	3620	3.25914					103	NEK1 (Lot001)	INV_35267	5	5423	1139.63	140.802	622
104	NEK11 (Lot001)	INV_38163	25	1383	1549.02	352.047	629	754	0.486758					104	NEK11 (Lot001)	INV_38163	25	1689	1525.71	346.749	313	1376	0.901874					104	NEK11 (Lot001)	INV_38163	25	1241	1492.25	339.144	622	619	0.41481					104	NEK11 (Lot001)	INV_38163	25	1923	1531.08	347.969	622
105	NEK2 (Lot002)		50	6467	5370.25	110.916	629	5838	1.0871					105	NEK2 (Lot002)		50	7388	5289.43	109.247	313	7075	1.33757					105	NEK2 (Lot002)		50	8065	5173.41	106.851	622	7443	1.4387					105	NEK2 (Lot002)		50	8156	5308.05	109.631	622
106	NEK3 (Lot001)	INV_34362	10	790	975.22	331.563	629	161	0.165091					106	NEK3 (Lot001)	INV_34362	10	1006	960.544	326.573	313	693	0.721467					106	NEK3 (Lot001)	INV_34362	10	762	939.476	319.41	622	140	0.149019					106	NEK3 (Lot001)	INV_34362	10	969	963.924	327.722	622
107	NEK4 (Lot002)	INV_35817	4	333	799.142	144.507	629	-296	-0.370397					107	NEK4 (Lot002)	INV_35817	4	956	787.115	142.332	313	643	0.816908					107	NEK4 (Lot002)	INV_35817	4	892	769.851	139.211	622	270	0.350717					107	NEK4 (Lot002)	INV_35817	4	975	789.885	142.833	622
108	NEK6 (Lot001)		20	928	665.162	62.6163	629	299	0.449514					108	NEK6 (Lot001)		20	767	655.152	61.6739	313	454	0.692969					108	NEK6 (Lot001)		20	699	640.782	60.3212	622	77	0.120166					108	NEK6 (Lot001)		20	654	657.458	61.891	622
109	NEK7 (Lot002)		25	376	560.008	139.882	629	-253	-0.451779					109	NEK7 (Lot002)		25	338	551.58	137.777	313	25	0.0453244					109	NEK7 (Lot002)		25	410	539.482	134.755	622	-212	-0.39297					109	NEK7 (Lot002)		25	767	553.521	138.262	622
110	NEK9 (Lot001)	INV_38162	2	2275	1036.53	153.502	629	1646	1.588					110	NEK9 (Lot001)	INV_38162	2	2546	1020.93	151.191	313	2233	2.18723					110	NEK9 (Lot001)	INV_38162	2	1996	998.534	147.875	622	1374	1.37602					110	NEK9 (Lot001)	INV_38162	2	2293	1024.52	151.724	622
111	NIK (Lot003)		350	5170	6112.96	294.132	629	4541	0.742848					111	NIK (Lot003)		350	4509	6020.96	289.705	313	4196	0.696899					111	NIK (Lot003)		350	3594	5888.9	283.351	622	2972	0.504678					111	NIK (Lot003)		350	2996	6042.15	290.725	622
112	NLK (Lot002)		10	385	497.426	27.1902	629	-244	-0.490525					112	NLK (Lot002)		10	1158	489.94	26.781	313	845	1.7247					112	NLK (Lot002)		10	382	479.194	26.1936	622	-240	-0.500841					112	NLK (Lot002)		10	635	491.665	26.8753	622
113	p38-alpha (Lot005)		10	280	217.294	44.8778	629	-349	-1.60612					113	p38-alpha (Lot005)		10	385	214.024	44.2024	313	72	0.336411					113	p38-alpha (Lot005)		10	240	209.33	43.2329	622	-382	-1.82487					113	p38-alpha (Lot005)		10	407	214.778	44.358	622
114	p38-beta (Lot004)		3	271	253.32	82.1586	629	-358	-1.41323					114	p38-beta (Lot004)		3	367	249.507	80.9221	313	54	0.216426					114	p38-beta (Lot004)		3	225	244.035	79.1473	622	-397	-1.62682					114	p38-beta (Lot004)		3	339	250.386	81.207	622
115	p38-delta (Lot001)		2	336	366.548	146.841	629	-293	-0.799349					115	p38-delta (Lot001)		2	295	361.032	144.631	313	-18	-0.0498571					115	p38-delta (Lot001)		2	258	353.113	141.459	622	-364	-1.03083					115	p38-delta (Lot001)		2	1184	362.302	145.14	622
116	p38-gamma (Lot001)	INV_32881	5	466	424.66	66.2803	629	-163	-0.383837					116	p38-gamma (Lot001)	INV_32881	5	814	418.269	65.2828	313	501	1.19779					116	p38-gamma (Lot001)	INV_32881	5	597	409.095	63.851	622	-25	-0.0611105					116	p38-gamma (Lot001)	INV_32881	5	516	419.741	65.5126	622
117	PAK1 (Lot002)		15	299	480.598	174.839	629	-330	-0.686645					117	PAK1 (Lot002)		15	417	473.365	172.207	313	104	0.219704					117	PAK1 (Lot002)		15	591	462.982	168.43	622	-31	-0.0669572					117	PAK1 (Lot002)		15	581	475.031	172.814	622
118	PAK2 (Lot001)		25	392	485.583	69.4081	629	-237	-0.488073					118	PAK2 (Lot001)		25	494	478.275	68.3635	313	181	0.378443					118	PAK2 (Lot001)		25	367	467.785	66.8641	622	-255	-0.545122					118	PAK2 (Lot001)		25	516	479.959	68.6041	622
119	PAK3 (Lot001)		20	379	670.417	100.863	629	-250	-0.372902					119	PAK3 (Lot001)		20	516	660.327	99.3452	313	203	0.307423					119	PAK3 (Lot001)		20	435	645.844	97.1662	622	-187	-0.289544					119	PAK3 (Lot001)		20	528	662.651	99.6948	622
120	PAK4 (Lot004)		50	734	1156.83	147.955	629	105	0.0907654					120	PAK4 (Lot004)		50	637	1139.42	145.728	313	324	0.284356					120	PAK4 (Lot004)		50	753	1114.43	142.532	622	131	0.117549					120	PAK4 (Lot004)		50	799	1143.43	146.241	622
121	PAK6 (Lot001)		25	618	937.732	124.482	629	-11	-0.0117304					121	PAK6 (Lot001)		25	527	923.62	122.608	313	214	0.231697					121	PAK6 (Lot001)		25	662	903.362	119.919	622	40	0.0442791					121	PAK6 (Lot001)		25	724	926.871	123.04	622
122	PAK7 (Lot001)		15	455	536.665	94.772	629	-174	-0.324225					122	PAK7 (Lot001)		15	489	528.588	93.3457	313	176	0.332962					122	PAK7 (Lot001)		15	327	516.995	91.2983	622	-295	-0.570606					122	PAK7 (Lot001)		15	530	530.449	93.6742	622
123	PASK (Lot001)	INV_34883	50	2848	2448.91	207.623	629	2219	0.906117					123	PASK (Lot001)	INV_34883	50	4393	2412.05	204.498	313	4080	1.6915					123	PASK (Lot001)	INV_34883	50	3169	2359.15	200.013	622	2547	1.07963					123	PASK (Lot001)	INV_34883	50	3494	2420.54	205.218	622
124	PBK (Lot003)		200	1670	1186.61	534.726	629	1041	0.877286					124	PBK (Lot003)		200	2412	1168.76	526.679	313	2099	1.79593					124	PBK (Lot003)		200	1000	1143.12	515.127	622	378	0.330674					124	PBK (Lot003)		200	1337	1172.87	528.533	622
125	PCTAIRE1 (Lot004)		400	1577	2132.8	87.2465	629	948	0.444487					125	PCTAIRE1 (Lot004)		400	1427	2100.7	85.9335	313	1114	0.5303					125	PCTAIRE1 (Lot004)		400	1287	2054.62	84.0487	622	665	0.32366					125	PCTAIRE1 (Lot004)		400	1377	2108.09	86.236	622
126	PDK1 (Lot002)		20	345	736.432	158.401	629	-284	-0.385643					126	PDK1 (Lot002)		20	532	725.349	156.017	313	219	0.301924					126	PDK1 (Lot002)		20	243	709.439	152.595	622	-379	-0.534225					126	PDK1 (Lot002)		20	532	727.902	156.566	622
127	PHKG1 (Lot001)	INV_34488	5	1057	452.71	89.3694	629	428	0.945417					127	PHKG1 (Lot001)	INV_34488	5	1750	445.897	88.0244	313	1437	3.22272					127	PHKG1 (Lot001)	INV_34488	5	1564	436.117	86.0938	622	942	2.15997					127	PHKG1 (Lot001)	INV_34488	5	1501	447.466	88.3342	622
128	PHKG2 (Lot001)	INV_37321	10	979	798.347	117.955	629	350	0.438406					128	PHKG2 (Lot001)	INV_37321	10	827	786.332	116.18	313	514	0.653668					128	PHKG2 (Lot001)	INV_37321	10	883	769.085	113.631	622	261	0.339364					128	PHKG2 (Lot001)	INV_37321	10	761	789.099	116.589	622
129	PIM1 (Lot003)		2	485	361.655	49.7682	629	-144	-0.398169					129	PIM1 (Lot003)		2	622	356.212	49.0192	313	309	0.86746					129	PIM1 (Lot003)		2	637	348.399	47.944	622	15	0.043054					129	PIM1 (Lot003)		2	678	357.466	49.1917	622
130	PIM2 (Lot002)		50	389	574.875	17.6333	629	-240	-0.417482					130	PIM2 (Lot002)		50	675	566.223	17.3679	313	362	0.639324					130	PIM2 (Lot002)		50	448	553.804	16.987	622	-174	-0.31419					130	PIM2 (Lot002)		50	553	568.216	17.429	622
131	PIM3 (Lot001)	MIL_33220U	4	1673	511.105	131.166	629	1044	2.04263					131	PIM3 (Lot001)	MIL_33220U	4	2445	503.412	129.192	313	2132	4.2351					131	PIM3 (Lot001)	MIL_33220U	4	1970	492.371	126.358	622	1348	2.73777					131	PIM3 (Lot001)	MIL_33220U	4	1562	505.184	129.647	622
132	PKA (Lot002)	INV_37377	5	402	365.646	81.7571	629	-227	-0.620819					132	PKA (Lot002)	INV_37377	5	564	360.143	80.5267	313	251	0.696945					132	PKA (Lot002)	INV_37377	5	295	352.244	78.7605	622	-327	-0.928333					132	PKA (Lot002)	INV_37377	5	445	361.411	80.8101	622
133	PKC-alpha (Lot005)		2.5	2827	940.909	773.388	629	2198	2.33604					133	PKC-alpha (Lot005)		2.5	3264	926.749	761.749	313	2951	3.18425					133	PKC-alpha (Lot005)		2.5	2606	906.422	745.041	622	1984	2.18883					133	PKC-alpha (Lot005)		2.5	2849	930.01	764.43	622
134	PKC-beta1 (Lot004)		2.5	3481	921.157	911.505	629	2852	3.09611					134	PKC-beta1 (Lot004)		2.5	3499	907.293	897.787	313	3186	3.51154					134	PKC-beta1 (Lot004)		2.5	3890	887.394	878.096	622	3268	3.68269					134	PKC-beta1 (Lot004)		2.5	3557	910.487	900.947	622
135	PKC-beta2 (Lot003)		5	3832	688.515	531.322	629	3203	4.65204					135	PKC-beta2 (Lot003)		5	3778	678.153	523.326	313	3465	5.10947					135	PKC-beta2 (Lot003)		5	3580	663.279	511.848	622	2958	4.45966					135	PKC-beta2 (Lot003)		5	3410	680.54	525.168	622
136	PKC-delta (Lot004)		25	8717	2323.72	29.6358	629	8088	3.48063					136	PKC-delta (Lot004)		25	11367	2288.74	29.1898	313	11054	4.82972					136	PKC-delta (Lot004)		25	7564	2238.54	28.5496	622	6942	3.10112					136	PKC-delta (Lot004)		25	7444	2296.8	29.2926	622
137	PKC-epsilon (Lot006)		10	2236	1136.55	921.678	629	1607	1.41393					137	PKC-epsilon (Lot006)		10	3847	1119.44	907.807	313	3534	3.15693					137	PKC-epsilon (Lot006)		10	1807	1094.89	887.896	622	1185	1.0823					137	PKC-epsilon (Lot006)		10	2288	1123.38	911.002	622
138	PKC-eta (Lot005)		10	3785	1428.9	909.135	629	3156	2.2087					138	PKC-eta (Lot005)		10	4570	1407.39	895.453	313	4257	3.02475					138	PKC-eta (Lot005)		10	3007	1376.52	875.813	622	2385	1.73263					138	PKC-eta (Lot005)		10	3821	1412.34	898.605	622
139	PKC-gamma (Lot007)		10	1082	790.874	649.064	629	453	0.572784					139	PKC-gamma (Lot007)		10	1380	778.971	639.296	313	1067	1.36976					139	PKC-gamma (Lot007)		10	986	761.886	625.274	622	364	0.477762					139	PKC-gamma (Lot007)		10	1041	781.713	641.546	622
140	PKC-iota (Lot006)		50	737	1408.08	1047.51	629	108	0.0767					140	PKC-iota (Lot006)		50	1281	1386.89	1031.75	313	968	0.697964					140	PKC-iota (Lot006)		50	930	1356.47	1009.12	622	308	0.22706					140	PKC-iota (Lot006)		50	1144	1391.77	1035.38	622
141	PKC-mu (Lot004)		20	890	1166.3	78.41	629	261	0.223784					141	PKC-mu (Lot004)		20	1012	1148.75	77.23	313	699	0.608488					141	PKC-mu (Lot004)		20	943	1123.55	75.5361	622	321	0.285701					141	PKC-mu (Lot004)		20	977	1152.79	77.5018	622
142	PKC-nu (Lot002)		50	1363	1643.64	122.187	629	734	0.446569					142	PKC-nu (Lot002)		50	1432	1618.91	120.348	313	1119	0.691207					142	PKC-nu (Lot002)		50	1510	1583.4	117.708	622	888	0.560818					142	PKC-nu (Lot002)		50	1296	1624.61	120.771	622
143	PKC-theta (Lot008)		2.5	1235	654.987	565.854	629	606	0.92521					143	PKC-theta (Lot008)		2.5	1707	645.129	557.338	313	1394	2.16081					143	PKC-theta (Lot008)		2.5	1109	630.979	545.113	622	487	0.771816					143	PKC-theta (Lot008)		2.5	1203	647.4	559.299	622
144	PKC-zeta (Lot005)		50	4337	4118.3	650.94	629	3708	0.900372					144	PKC-zeta (Lot005)		50	5159	4056.32	641.144	313	4846	1.19468					144	PKC-zeta (Lot005)		50	4143	3967.35	627.081	622	3521	0.887495					144	PKC-zeta (Lot005)		50	4014	4070.59	643.4	622
145	PLK1 (Lot013)		50	2065	1557.96	63.5644	629	1436	0.921716					145	PLK1 (Lot013)		50	2043	1534.52	62.6078	313	1730	1.12739					145	PLK1 (Lot013)		50	2223	1500.86	61.2346	622	1601	1.06672					145	PLK1 (Lot013)		50	2144	1539.92	62.8281	622
146	PLK3 (Lot001)		30	1837	843.411	161.041	629	1208	1.43228					146	PLK3 (Lot001)		30	2391	830.717	158.618	313	2078	2.50145					146	PLK3 (Lot001)		30	1527	812.497	155.139	622	905	1.11385					146	PLK3 (Lot001)		30	1874	833.641	159.176	622
147	PRK1 (Lot004)		25	594	730.537	35.8821	629	-35	-0.04791					147	PRK1 (Lot004)		25	743	719.542	35.3421	313	430	0.597602					147	PRK1 (Lot004)		25	889	703.76	34.5669	622	267	0.37939					147	PRK1 (Lot004)		25	963	722.075	35.4665	622
148	PRK2 (Lot001)	INV_34557	20	402	513.699	189.775	629	-227	-0.441893					148	PRK2 (Lot001)	INV_34557	20	711	505.968	186.919	313	398	0.786611					148	PRK2 (Lot001)	INV_34557	20	389	494.871	182.819	622	-233	-0.47083					148	PRK2 (Lot001)	INV_34557	20	552	507.749	187.576	622
149	PRKD2 (Lot001)	INV_34015	5	530	609.946	128.088	629	-99	-0.16231					149	PRKD2 (Lot001)	INV_34015	5	802	600.766	126.161	313	489	0.813961					149	PRKD2 (Lot001)	INV_34015	5	492	587.589	123.394	622	-130	-0.221243					149	PRKD2 (Lot001)	INV_34015	5	611	602.881	126.605	622
150	PRKG1 (Lot001)	INV_36099	12.5	292	364.107	381.685	629	-337	-0.925552					150	PRKG1 (Lot001)	INV_36099	12.5	945	358.627	375.941	313	632	1.76228					150	PRKG1 (Lot001)	INV_36099	12.5	600	350.761	367.695	622	-22	-0.0627207					150	PRKG1 (Lot001)	INV_36099	12.5	1010	359.889	377.264	622
151	PRKG2 (Lot002)	INV_273926	1	447	454.667	130.506	629	-182	-0.400293					151	PRKG2 (Lot002)	INV_273926	1	513	447.825	128.542	313	200	0.446603					151	PRKG2 (Lot002)	INV_273926	1	491	438.002	125.723	622	-131	-0.299085					151	PRKG2 (Lot002)	INV_273926	1	454	449.401	128.995	622
152	PRKX (Lot001)	INV_34283	10	320	434.248	2.09628	629	-309	-0.711574					152	PRKX (Lot001)	INV_34283	10	451	427.713	2.06473	313	138	0.322646					152	PRKX (Lot001)	INV_34283	10	283	418.332	2.01945	622	-339	-0.810361					152	PRKX (Lot001)	INV_34283	10	385	429.218	2.072	622
153	RAF1 DYDY (Lot001)		10	395	460.833	107.973	629	-234	-0.507776					153	RAF1 DYDY (Lot001)		10	513	453.898	106.348	313	200	0.440628					153	RAF1 DYDY (Lot001)		10	463	443.942	104.015	622	-159	-0.358155					153	RAF1 DYDY (Lot001)		10	662	455.495	106.722	622
154	RIPK2 (Lot003)		50	740	616.933	189.042	629	111	0.179922					154	RIPK2 (Lot003)		50	683	607.648	186.197	313	370	0.608905					154	RIPK2 (Lot003)		50	762	594.321	182.113	622	140	0.235563					154	RIPK2 (Lot003)		50	1040	609.787	186.852	622
155	ROCK1 (Lot001)	INV_37178	4	201	519.014	89.4827	629	-428	-0.82464					155	ROCK1 (Lot001)	INV_37178	4	1203	511.203	88.136	313	890	1.74099					155	ROCK1 (Lot001)	INV_37178	4	639	499.991	86.2029	622	17	0.0340006					155	ROCK1 (Lot001)	INV_37178	4	717	513.002	88.4462	622
156	ROCK2 (Lot002)		2.5	837	314.71	96.3018	629	208	0.660926					156	ROCK2 (Lot002)		2.5	1369	309.974	94.8525	313	1056	3.40674					156	ROCK2 (Lot002)		2.5	1331	303.175	92.7721	622	709	2.33858					156	ROCK2 (Lot002)		2.5	1600	311.065	95.1863	622
157	RON (Lot002)	INV_390704	4	383	464.152	84.2646	629	-246	-0.529999					157	RON (Lot002)	INV_390704	4	508	457.166	82.9965	313	195	0.426541					157	RON (Lot002)	INV_390704	4	367	447.139	81.1761	622	-255	-0.570292					157	RON (Lot002)	INV_390704	4	508	458.775	83.2886	622
158	RPS6KA1 (Lot002)	INV_386267	10	639	401.216	84.8955	629	10	0.0249242					158	RPS6KA1 (Lot002)	INV_386267	10	868	395.178	83.6179	313	555	1.40443					158	RPS6KA1 (Lot002)	INV_386267	10	539	386.51	81.7839	622	-83	-0.214742					158	RPS6KA1 (Lot002)	INV_386267	10	824	396.569	83.9122	622
159	RPS6KA2 (Lot001)	INV_34468	10	696	619.064	133.538	629	67	0.108228					159	RPS6KA2 (Lot001)	INV_34468	10	1052	609.747	131.528	313	739	1.21198					159	RPS6KA2 (Lot001)	INV_34468	10	743	596.374	128.643	622	121	0.202893					159	RPS6KA2 (Lot001)	INV_34468	10	839	611.893	131.991	622
160	RPS6KA3 (Lot002)	INV_37397	5	622	441.425	244.276	629	-7	-0.0158577					160	RPS6KA3 (Lot002)	INV_37397	5	575	434.782	240.6	313	262	0.602601					160	RPS6KA3 (Lot002)	INV_37397	5	525	425.245	235.323	622	-97	-0.228104					160	RPS6KA3 (Lot002)	INV_37397	5	432	436.312	241.447	622
161	RPS6KA4 (Lot001)	INV_34070	50	668	1128.97	171.057	629	39	0.0345449					161	RPS6KA4 (Lot001)	INV_34070	50	1010	1111.98	168.482	313	697	0.626812					161	RPS6KA4 (Lot001)	INV_34070	50	805	1087.59	164.787	622	183	0.168262					161	RPS6KA4 (Lot001)	INV_34070	50	606	1115.89	169.075	622
162	RPS6KA5 (Lot001)	INV_33702	25	612	570.569	76.1483	629	-17	-0.0297948					162	RPS6KA5 (Lot001)	INV_33702	25	1069	561.982	75.0022	313	756	1.34524					162	RPS6KA5 (Lot001)	INV_33702	25	500	549.656	73.3572	622	-122	-0.221957					162	RPS6KA5 (Lot001)	INV_33702	25	643	563.96	75.2662	622
163	RPS6KA6 (Lot001)	INV_37496	2	301	589.027	163.409	629	-328	-0.556851					163	RPS6KA6 (Lot001)	INV_37496	2	705	580.162	160.95	313	392	0.675673					163	RPS6KA6 (Lot001)	INV_37496	2	183	567.437	157.42	622	-439	-0.773654					163	RPS6KA6 (Lot001)	INV_37496	2	379	582.204	161.516	622
164	S6K (Lot006)		50	427	571.887	113.133	629	-202	-0.353217					164	S6K (Lot006)		50	586	563.28	111.431	313	273	0.484661					164	S6K (Lot006)		50	367	550.926	108.987	622	-255	-0.462857					164	S6K (Lot006)		50	711	565.263	111.823	622
165	S6K-beta (Lot001)	INV_34389	100	643	1110.78	77.0774	629	14	0.0126038					165	S6K-beta (Lot001)	INV_34389	100	752	1094.06	75.9174	313	439	0.401257					165	S6K-beta (Lot001)	INV_34389	100	502	1070.07	74.2523	622	-120	-0.112143					165	S6K-beta (Lot001)	INV_34389	100	786	1097.91	76.1847	622
166	SAK (Lot003)		100	4925	6988.18	3319.25	629	4296	0.614752					166	SAK (Lot003)		100	5040	6883.01	3269.3	313	4727	0.686763					166	SAK (Lot003)		100	5361	6732.05	3197.59	622	4739	0.703946					166	SAK (Lot003)		100	4565	6907.24	3280.81	622
167	SGK1 (Lot005)		50	367	463.326	51.9887	629	-262	-0.565477					167	SGK1 (Lot005)		50	538	456.353	51.2062	313	225	0.493039					167	SGK1 (Lot005)		50	592	446.344	50.0831	622	-30	-0.0672128					167	SGK1 (Lot005)		50	541	457.959	51.3865	622
168	SGK2 (Lot001)	INV_34433	20	771	694.78	113.448	629	142	0.204381					168	SGK2 (Lot001)	INV_34433	20	1124	684.323	111.74	313	811	1.18511					168	SGK2 (Lot001)	INV_34433	20	677	669.314	109.29	622	55	0.0821737					168	SGK2 (Lot001)	INV_34433	20	1215	686.732	112.134	622
169	SGK3 (Lot004)		50	671	855.866	176.086	629	42	0.0490731					169	SGK3 (Lot004)		50	803	842.985	173.436	313	490	0.581268					169	SGK3 (Lot004)		50	1125	824.496	169.632	622	503	0.61007					169	SGK3 (Lot004)		50	869	845.952	174.046	622
170	SNARK (Lot001)		200	7208	8168.88	1247.34	629	6579	0.805373					170	SNARK (Lot001)		200	6938	8045.94	1228.57	313	6625	0.823396					170	SNARK (Lot001)		200	7891	7869.47	1201.62	622	7269	0.923696					170	SNARK (Lot001)		200	8079	8074.26	1232.89	622
171	SNF1LK2 (Lot001)	INV_279613	2.5	492	595.512	100.875	629	-137	-0.230054					171	SNF1LK2 (Lot001)	INV_279613	2.5	721	586.549	99.3567	313	408	0.695594					171	SNF1LK2 (Lot001)	INV_279613	2.5	574	573.684	97.1775	622	-48	-0.0836697					171	SNF1LK2 (Lot001)	INV_279613	2.5	530	588.614	99.7065	622
172	SNK (Lot007)		50	2848	2890.13	15.9342	629	2219	0.767785					172	SNK (Lot007)		50	2532	2846.63	15.6943	313	2219	0.779517					172	SNK (Lot007)		50	2501	2784.2	15.3501	622	1879	0.67488					172	SNK (Lot007)		50	3346	2856.65	15.7496	622
173	SRPK1 (Lot001)		25	799	987.539	116.586	629	170	0.172145					173	SRPK1 (Lot001)		25	725	972.677	114.831	313	412	0.423573					173	SRPK1 (Lot001)		25	833	951.343	112.313	622	211	0.221792					173	SRPK1 (Lot001)		25	941	976.101	115.235	622
174	SRPK2 (Lot001)		20	1006	789.687	76.6559	629	377	0.477404					174	SRPK2 (Lot001)		20	965	777.803	75.5022	313	652	0.838259					174	SRPK2 (Lot001)		20	993	760.743	73.8462	622	371	0.487681					174	SRPK2 (Lot001)		20	950	780.54	75.768	622
175	STK17A (Lot001)	INV_33789	25	652	692.594	77.2305	629	23	0.0332085					175	STK17A (Lot001)	INV_33789	25	821	682.171	76.0682	313	508	0.744682					175	STK17A (Lot001)	INV_33789	25	677	667.208	74.3998	622	55	0.082433					175	STK17A (Lot001)	INV_33789	25	705	684.572	76.3359	622
176	STK23 (Lot002)	INV_285180	25	5201	7049.78	246.233	629	4572	0.64853					176	STK23 (Lot002)	INV_285180	25	4756	6943.69	242.528	313	4443	0.639862					176	STK23 (Lot002)	INV_285180	25	5077	6791.39	237.208	622	4455	0.655978					176	STK23 (Lot002)	INV_285180	25	3163	6968.13	243.381	622
177	STK33 (Lot001)	INV_36048	50	1094	1591.56	140.002	629	465	0.292167					177	STK33 (Lot001)	INV_36048	50	1479	1567.61	137.895	313	1166	0.74381					177	STK33 (Lot001)	INV_36048	50	1318	1533.22	134.871	622	696	0.453946					177	STK33 (Lot001)	INV_36048	50	1230	1573.12	138.38	622
178	TAOK2 (Lot001)	INV_622141	20	876	886.217	109.647	629	247	0.278713					178	TAOK2 (Lot001)	INV_622141	20	1109	872.879	107.997	313	796	0.911925					178	TAOK2 (Lot001)	INV_622141	20	1085	853.734	105.628	622	463	0.542323					178	TAOK2 (Lot001)	INV_622141	20	839	875.952	108.377	622
179	TAOK3 (Lot005)		50	691	612.294	40.8719	629	62	0.101259					179	TAOK3 (Lot005)		50	863	603.079	40.2567	313	550	0.911987					179	TAOK3 (Lot005)		50	1024	589.851	39.3738	622	402	0.681528					179	TAOK3 (Lot005)		50	650	605.201	40.3984	622
180	TBK1 (Lot004)		5	1883	455.109	72.3714	629	1254	2.75538					180	TBK1 (Lot004)		5	797	448.26	71.2822	313	484	1.07973					180	TBK1 (Lot004)		5	1660	438.428	69.7188	622	1038	2.36755					180	TBK1 (Lot004)		5	742	449.837	71.5331	622
181	TGFB-R1 (Lot003)		10	635	370.068	50.8843	629	6	0.0162132					181	TGFB-R1 (Lot003)		10	698	364.498	50.1185	313	385	1.05625					181	TGFB-R1 (Lot003)		10	782	356.504	49.0193	622	160	0.448803					181	TGFB-R1 (Lot003)		10	556	365.781	50.2949	622
182	TGFB-R2 (Lot001)	CAR_09CBS-0960	10	305	379.773	104.492	629	-324	-0.853141					182	TGFB-R2 (Lot001)	CAR_09CBS-0960	10	920	374.058	102.919	313	607	1.62274					182	TGFB-R2 (Lot001)	CAR_09CBS-0960	10	326	365.854	100.662	622	-296	-0.809067					182	TGFB-R2 (Lot001)	CAR_09CBS-0960	10	395	375.374	103.281	622
183	TSF1 (Lot002)		25	165	466.952	69.4206	629	-464	-0.993678					183	TSF1 (Lot002)		25	746	459.925	68.3758	313	433	0.941459					183	TSF1 (Lot002)		25	391	449.837	66.8761	622	-231	-0.513519					183	TSF1 (Lot002)		25	475	461.543	68.6165	622
184	TSK2 (Lot002)		25	1908	2028.78	80.8557	629	1279	0.630428					184	TSK2 (Lot002)		25	1814	1998.25	79.6388	313	1501	0.751158					184	TSK2 (Lot002)		25	2079	1954.42	77.8921	622	1457	0.74549					184	TSK2 (Lot002)		25	2142	2005.28	79.9192	622
185	TSSK1 (Lot001)	INV_31989	5	1353	454.002	147.357	629	724	1.59471					185	TSSK1 (Lot001)	INV_31989	5	1152	447.169	145.139	313	839	1.87625					185	TSSK1 (Lot001)	INV_31989	5	1387	437.362	141.956	622	765	1.74912					185	TSSK1 (Lot001)	INV_31989	5	1746	448.743	145.65	622
186	TTK (Lot003)		100	3429	5243.89	429.194	629	2800	0.533955					186	TTK (Lot003)		100	3245	5164.97	422.735	313	2932	0.56767					186	TTK (Lot003)		100	3731	5051.68	413.463	622	3109	0.615438					186	TTK (Lot003)		100	4116	5183.15	424.223	622
187	VRK1 (Lot001)		50	1507	2497.22	38.9531	629	878	0.351592					187	VRK1 (Lot001)		50	1469	2459.63	38.3669	313	1156	0.469989					187	VRK1 (Lot001)		50	2195	2405.69	37.5254	622	1573	0.653868					187	VRK1 (Lot001)		50	1524	2468.29	38.5019	622
188	WNK2 (Lot001)	INV_35976	40	877	545.716	284.433	629	248	0.454449					188	WNK2 (Lot001)	INV_35976	40	1525	537.503	280.152	313	1212	2.25487					188	WNK2 (Lot001)	INV_35976	40	952	525.714	274.007	622	330	0.627718					188	WNK2 (Lot001)	INV_35976	40	1133	539.395	281.138	622
189	WNK3 (Lot001)	INV_36047	10	204	500.683	137.571	629	-425	-0.84884					189	WNK3 (Lot001)	INV_36047	10	555	493.148	135.501	313	242	0.490725					189	WNK3 (Lot001)	INV_36047	10	514	482.332	132.529	622	-108	-0.223912					189	WNK3 (Lot001)	INV_36047	10	467	494.884	135.978	622
190	ZAK (Lot001)	INV_34603	4	771	690.123	114.698	629	142	0.20576					190	ZAK (Lot001)	INV_34603	4	1037	679.737	112.972	313	724	1.06512					190	ZAK (Lot001)	INV_34603	4	927	664.828	110.494	622	305	0.458765					190	ZAK (Lot001)	INV_34603	4	667	682.129	113.369	622
[truncated: 2 more columns]
